# Supplementary material for: Changes in antidiabetic prescription patterns and indicators of diabetic control among 200,000 patients over 13 years at a single institution in Japan
Source: Diabetol Metab Syndr. 2016 Nov 10;8:72. doi: 10.1186/s13098-016-0187-8 (PMC5103499; doi:10.1186/s13098-016-0187-8)
Supplement: Supplementary file 1 — Additional file 1: Table S1. The glycated hemoglobin and glycated albumin data in the first repeated cross-sectional study. [file 13098_2016_187_MOESM1_ESM.xlsx]

## Sheet: Table1
Table 1. The glycated hemoglobin and glycated albumin data in the first repeated cross-sectional study
Year	2001	2002	2003	2004	2005	2006	2007	2008	2009	2010	2011	2012	2013	rs	p-value
n	10651	12295	14303	14849	14418	15372	16741	18429	18796	18937	18730	18906	7871
Male (%)	7378 (69)	8494 (69)	9920 (69)	10262 (69)	10034 (70)	10630 (69)	11610 (69)	12911 (70)	13245 (71)	13477 (71)	13349 (71)	13360 (71)	5585 (71)
Measured HbA1c (n)	10651	12295	14240	14740	14342	15300	16643	18308	18694	18783	18617	18817	7846
HbA1c (NGSP) (%)	7.9 ± 1.4	7.9 ± 1.4	7.8 ± 1.3	7.8 ± 1.4	7.9 ± 1.4	7.9 ± 1.5	7.7 ± 1.5	7.7 ± 1.4	7.7 ± 1.4	7.7 ± 1.4	7.6 ± 1.4	7.5 ± 1.4	7.6 ± 1.4	-0.11	<0.01
HbA1c (IFCC) (mmol/mol)	63 ± 16	63 ± 15	61 ± 14	62 ± 15	63 ± 16	63 ± 17	61 ± 16	60 ± 15	60 ± 15	60 ± 15	59 ± 15	58 ± 15	59 ± 15
HbA1c (NGSP) group*
<6% (%)	615 (6)	680 (6)	707 (5)	665 (5)	471 (3)	782 (5)	1012 (6)	1089 (6)	1010 (5)	935 (5)	1074 (6)	1362 (7)	511 (7)
6%≥ and <7% (%)	1997 (19)	2327 (19)	3026 (21)	3243 (22)	2786 (19)	3364 (22)	4258 (26)	4837 (26)	5134 (28)	5194 (28)	5603 (30)	6046 (32)	2367 (30)
7%≥ and <8% (%)	3457 (33)	4152 (34)	5147 (36)	5391 (37)	5238 (37)	5081 (33)	5576 (34)	6306 (34)	6427 (34)	6621 (35)	6441 (35)	6193 (33)	2585 (33)
≥8% (%)	4582 (43)	5136 (42)	5360 (38)	5441 (37)	5847 (41)	6073 (40)	5797 (35)	6076 (33)	6123 (33)	6033 (32)	5499 (30)	5216 (28)	2383 (30)		<0.01†
Measured Glycated albumin (n)			8415	13356	12934	14059	15641	17402	17639	17681	17764	17837	7463
Glycated albumin (%)			22.7 ± 5.3	22.3 ± 5.3	22.5 ± 5.6	22.3 ± 5.9	22.0 ± 5.6	21.8 ± 5.5	21.6 ± 5.6	21.2 ± 5.5	20.9 ± 5.2	21.0 ± 5.4	20.7 ± 5.7	-0.13	<0.01
Glycated albumin quartile*
<18% (%)			1281 (15)	2474 (19)	2348 (18)	2925 (21)	3505 (22)	4097 (24)	4595 (26)	5173 (29)	5332 (30)	5384 (30)	2584 (35)
18%≥ and <20.7% (%)			1919 (23)	3126 (23)	3004 (23)	3352 (24)	3723 (24)	4336 (25)	4301 (24)	4501 (26)	4667 (26)	4656 (26)	1728 (23)
20.7%≥ and <24.2% (%)			2487 (30)	3922 (29)	3737 (29)	3786 (27)	4121 (26)	4424 (25)	4256 (24)	4048 (23)	4078 (23)	3985 (22)	1622 (22)
≥24.2% (%)			2728 (32)	3834 (29)	3845 (30)	3996 (28)	4292 (27)	4545 (26)	4487 (25)	3959 (22)	3687 (21)	3812 (21)	1528 (21)		<0.01†
Mean ± standard deviation or n (%). National Glygohemoglobin Standardization Program, NGSP; the International Federation of Clinical Chemistry and Laboratory Medicine, IFCC.
*, Percentages in this column may not add up to exactly 100% because of rounding. †, using the Chi-square test
