# Supplementary material for: Changes in antidiabetic prescription patterns and indicators of diabetic control among 200,000 patients over 13 years at a single institution in Japan
Source: Diabetol Metab Syndr. 2016 Nov 10;8:72. doi: 10.1186/s13098-016-0187-8 (PMC5103499; doi:10.1186/s13098-016-0187-8)
Supplement: Supplementary file 2 — Additional file 2: Table S2. The antidiabetic medication prescription data obtained in the second repeated cross-sectional study. [file 13098_2016_187_MOESM2_ESM.xlsx]

## Sheet: Table 2
Table 2. The antidiabetic medication prescription data obtained in the second repeated cross-sectional study
Year	2001	2002	2003	2004	2005	2006	2007	2008	2009	2010	2011	2012	2013	rs	p-value
n	14996	16413	15937	15705	13976	14344	15094	17059	17368	17561	17596	14278	3118
male (%)	10 001 (67)	10 983 (67)	10 600 (67)	10 482 (67)	9446 (68)	9676 (68)	10 311 (68)	11 799 (69)	11 975 (69)	12 371 (71)	12 488 (71)	10 091 (71)	2199 (71)
Sulfonylureas (%)	5102 (34)	4872 (30)	4175 (26)	4181 (27)	4016 (29)	4037 (28)	4285 (28)	4890 (29)	5126 (30)	5142 (29)	4877 (28)	3669 (26)	896 (29)		<0.01*
Glimepiride (n)	197	1056	1864	2326	2414	2686	3087	3827	4206	4399	4424	3402	783
Glimepiride (mg)	3 (2,4) [0.5,6]	2 (1,3) [0.5,6]	3 (1,3) [0.5,6]	3 (1,3) [0.5,6]	2 (1,3) [0.5,6]	2 (1,3) [0.5,6]	2 (1,3) [0.5,6]	1 (1,3) [0.5,6]	1 (0.5,2) [0.5,6]	1 (0.5,2) [0.5,6]	1 (0.5,1.5) [0.5,6]	1 (0.5,1) [0.5,6]	1 (0.5,1.5) [0.5,6]	-0.38	<0.01
Gliclazide (n)	1908	1470	853	712	629	507	437	430	414	391	319	220	90
Gliclazide (mg)	40 (20,40) [20,160]	40 (20,60) [20,120]	40 (20,60) [10,120]	40 (40,60) [10,160]	40 (40,60) [10,160]	40 (40,60) [20,160]	40 (40,60) [20,160]	40 (20,60) [20,120]	40 (20,60) [20,120]	40 (20,40) [20,120]	40 (20,40) [20,120]	40 (20,40) [20,80]	20 (20,40) [20,60]	0.06	<0.01
Glibenclamide (n)	2997	2346	1458	1143	973	844	761	633	506	352	134	47	23
Glibenclamide (mg)	2.5 (2.5,5) [0.625,10]	2.5 (2.5,5) [0.625,10]	3.75 (2.5,5) [0.625,7.5]	2.5 (2.5,5) [0.625,10]	3.75 (2.5,5) [0.625,10]	3.75 (2.5,5) [0.625,10]	3.75 (2.5,5) [0.625,10]	2.5 (2.5,5) [0.625,10]	2.5 (2.5,5) [0.625,10]	2.5 (2.5,5) [0.625,10]	2.5 (2.5,5) [0.625,7.5]	2.5 (1.25,5) [0.625,10]	2.5 (1.25,3.75) [0.625,5]	0.07	<0.01
Biguanide (%)	3194 (21)	3415 (21)	3681 (23)	4113 (26)	3633 (26)	3470 (24)	3744 (25)	4447 (26)	5016 (29)	5432 (31)	6154 (35)	5022 (35)	1050 (34)		<0.01*
Metformin (n)	3164	3408	3676	4107	3622	3458	3726	4428	4999	5430	6154	5022	1050
Metformin (mg)	750 (750,750) [250,1000]	750 (750,750) [250,1000]	750 (750,750) [250,1000]	750 (750,750) [250,1000]	750 (750,750) [250,1000]	750 (750,750) [250,1500]	750 (750,750) [250,1500]	750 (750,750) [250,1500]	750 (750,750) [250,1500]	750 (750,750) [250,1500]	750 (750,1000) [250,2250]	1000 (750,1500) [250,2250]	750 (750,1500) [250,2250]	0.36	<0.01
Buformin (n)	30	7	5	6	11	12	18	19	17	2	0	0	0
Buformin (mg)	100 (100,150) [100,150]	150 (150,150) [50,150]	50 (50,75,) [50,100]	100 (100,100) [100,100]	100 (100,150) [100,150]	100 (100,150) [50,150]	150 (100,150) [100,150]	150 (100,150) [50,150]	100 (100,150) [100,150]	150 (150,150) [150,150]				0.0837	0.35
Thiazolidine (%)	338 (2)	498 (3)	612 (4)	939 (6)	1907 (14)	3063 (21)	4667 (31)	6097 (36)	6343 (37)	6983 (40)	5773 (33)	3161 (22)	758 (24)		<0.01*
Pioglitazone (mg)	30 (30,30) [15,60]	30 (15,30) [15,45]	30 (15,30) [15,30]	15 (15,30) [7.5,30]	15 (15,30) [7.5,30]	15 (15,30) [7.5,45]	15 (15,30) [7.5,45]	15 (15,30) [7.5,45]	15 (15,30) [7.5,45]	15 (15,30) [7.5,45]	15 (15,30) [7.5,45]	15 (15,30) [7.5,45]	15 (15,30) [7.5,45]	0.01	0.01
α-glucosidase inhibitors (%)	2936 (20)	3015 (18)	2605 (16)	2864 (18)	2696 (19)	3010 (21)	3303 (22)	3826 (22)	3987 (23)	3966 (23)	3550 (20)	2588 (18)	561 (18)		<0.01*
Voglibose (n)	2351	2476	2264	2598	2394	2704	3003	3471	3518	3390	3036	2212	493
Voglibose (mg)	0.6 (0.6,0.9) [0.2,0.9]	0.6 (0.6,0.9) [0.2,0.9]	0.6 (0.6,0.9) [0.2,0.9]	0.6 (0.4,0.9) [0.2,0.9]	0.6 (0.6,0.9) [0.2,0.9]	0.6 (0.6,0.9) [0.2,0.9]	0.9 (0.6,0.9) [0.2,0.9]	0.9 (0.6,0.9) [0.2,0.9]	0.9 (0.6,0.9) [0.2,0.9]	0.9 (0.6,0.9) [0.2,0.9]	0.9 (0.9,0.9) [0.2,0.9]	0.9 (0.9,0.9) [0.2,0.9]	0.9 (0.6,0.9) [0.3,0.9]	0.3	<0.01
Acarbose (n)	585	539	341	266	302	306	300	355	469	576	514	376	68
Acarbose (mg)	150 (150,300) [50,300]	300 (150,300) [50,300]	300 (150,300) [100,300]	300 (150,300) [100,300]	200 (150,300) [50,300]	200 (150,300) [50,300]	200 (150,300) [100,300]	200 (150,300) [100,300]	200 (150,300) [100,300]	300 (150,300) [50,300]	300 (150,300) [50,300]	300 (150,300) [50,300]	150 (150,300) [50,300]	0.04	0.01
Meglitinides (%)	654 (4)	1080 (7)	1224 (8)	1522 (10)	1352 (10)	1484 (10)	1502 (10)	1632 (10)	1565 (9)	1418 (8)	1185 (7)	635 (5)	155 (5)		0.45*
Nateglinide (n)	654	1080	1224	1510	1275	1222	1267	1373	1332	1170	948	503	127
Nateglinide (mg)	270 (270,270) [60,360)	270 (270,270) [30,360)	270 (180,270) [30,360)	270 (180,270) [30,360)	270 (180,270) [30,360)	270 (180,270) [30,360)	270 (180,270) [30,360)	270 (180,270) [30,360)	270 (120,270) [30,360)	270 (180,270) [30,360)	270 (180,270) [30,360)	270 (120,270) [30,360)	270 (120,270) [60,360)	-0.04	<0.01
Mitiglinide (n)	0	0	0	12	77	262	235	259	233	248	237	130	15
Mitiglinide (mg)				30 (30,30) [30,30]	30 (30,30) [20,60]	30 (30,30) [10,60]	30 (30,30) [10,60]	30 (30,30) [10,60]	30 (30,30) [10,60]	30 (30,30) [10,60]	30 (30,30) [10,60]	30 (30,30) [10,60]	30 (10,30) [10,60]	-0.12	<0.01
Repaglinide (n)	0	0	0	0	0	0	0	0	0	0	0	2	13
Repaglinide (mg)												1 (0.5,1,5) [0.5,1.5]	1.5 (1.25,1.5) [0.5,1.5]	0.26	0.34
Dipeptidyl peptidase-4 inhibitors (%)	0 (0)	0 (0)	0 (0)	0 (0)	0 (0)	0 (0)	0 (0)	0 (0)	0 (0)	361 (2)	3200 (18)	4108 (29)	1176 (38)		<0.01*
Sitagliptin (n)	0	0	0	0	0	0	0	0	0	361	2877	2990	818
Sitagliptin (mg)										50 (50,50) [25,100]	25 (25,50) [25,100]	50 (25,50) [25,100]	50 (25,50) [25,100]	0.1015	<0.01
Alogliptin (n)	0	0	0	0	0	0	0	0	0	0	279	943	282
Alogliptin (mg)											12.5 (12.5,12.5) [6.25,25]	12.5 (12.5,12.5) [6.25,25]	12.5 (12.5,15.625) [6.25,25]	0.14	<0.01
Vildagliptin (n)	0	0	0	0	0	0	0	0	0	0	44	175	76
Vildagliptin (mg)											50 (50,100) [50,100]	100 (50,100) [50,100]	100 (50,100) [50,100]	0.19	0.01
Glucagon-like peptide-1s (%)	0 (0)	0 (0)	0 (0)	0 (0)	0 (0)	0 (0)	0 (0)	0 (0)	0 (0)	2 (0.01)	95 (0.5)	81 (0.6)	15 (0.5)		<0.01*
Insulins (%)	3550 (24)	4608 (28)	5251 (33)	5558 (35)	5085 (36)	5069 (35)	5066 (34)	5503 (32)	5486 (32)	5660 (32)	5511 (31)	4503 (32)	990 (32)		<0.01*
median (interquartile range)[range] or n (%)
* according to the Cochran-Armitage trend test
