# Supplementary material for: Changes in antidiabetic prescription patterns and indicators of diabetic control among 200,000 patients over 13 years at a single institution in Japan
Source: Diabetol Metab Syndr. 2016 Nov 10;8:72. doi: 10.1186/s13098-016-0187-8 (PMC5103499; doi:10.1186/s13098-016-0187-8)
Supplement: Supplementary file 3 — Additional file 3: Table S3. The glycated hemoglobin and glycated albumin data obtained in the retrospective cohort study. [file 13098_2016_187_MOESM3_ESM.xlsx]

## Sheet: Table 3
Table 3. The glycated hemoglobin and glycated albumin data obtained in the retrospective cohort study
Year	2001	2002	2003	2004	2005	2006	2007	2008	2009	2010	2011	2012	2013	rs	p-value
Evaluated HbA1c(NGSP) (n)	170	170	170	170	170	170	170	170	170	170	170	170	170
Male (%)	124 (73)	124 (73)	124 (73)	124 (73)	124 (73)	124 (73)	124 (73)	124 (73)	124 (73)	124 (73)	124 (73)	124 (73)	124 (73)
The number of HbA1c measurements	6.2 ± 1.6	6.3 ± 1.5	6.4±1.6	6.4 ± 1.6	6.1 ± 1.4	6.1 ± 1.6	6.2 ± 1.6	6.2 ± 1.6	6.3 ± 1.9	6.3 ± 1.7	6.4 ± 1.9	6.4 ± 1.8	2.7 ± 0.9
HbA1c(NGSP)* (%)	8.2 ± 0.9	8.1 ± 0.9	8.0 ± 0.9	8.0 ± 0.9	8.0 ± 0.9	7.9 ± 1.0	7.8 ± 1.0	7.8 ± 1.0	7.9 ± 1.0	7.9 ± 1.0	7.7 ± 0.9	7.6 ± 0.9	7.7 ± 1.1	-0.22	<0.01
HbA1c(IFCC)* (mmol/mol)	67 ± 10	65 ± 10	64 ± 9	64 ± 9	64 ± 9	63 ± 11	62 ± 11	62 ± 11	63 ± 11	63 ± 11	61 ± 10	59 ± 10	60 ± 12
HbA1c (NGSP) group‡
<6% (%)	0 (0.0)	0 (0.0)	0 (0.0)	0 (0.0)	0 (0.0)	0 (0.0)	1 (1)	1 (1)	1 (1)	1 (1)	2 (1)	0 (0.0)	1 (1)
6%≥ and <7% (%)	14 (8)	12 (7)	15 (9)	12 (7)	15 (9)	21 (12)	25 (15)	26 (15)	26 (15)	21 (12)	30 (18)	43 (25)	45 (27)
7%≥ and <8% (%)	51 (30)	68 (40)	76 (45)	75 (44)	73 (43)	80 (47)	80 (47)	76 (45)	73 (43)	79 (47)	83 (49)	85 (50)	72 (42)
≥8% (%)	105 (62)	90 (53)	79 (47)	83 (49)	82 (48)	69 (41)	64 (38)	67 (39)	70 (41)	69 (41)	55 (32)	42 (25)	52 (31)		<0.01†
Evaluated Glycated albumin (n)			136	170	170	170	170	169	170	170	170	170	168
Glycated albumin* (%)			23.5 ± 3.6	23.0 ± 3.4	22.8 ± 3.5	22.5 ± 3.7	22.4 ± 3.6	22.5 ± 3.7	22.6 ± 3.9	22.3 ± 3.9	22.0 ± 3.7	22.0 ± 4.2	21.5 ± 4.4	-0.14	<0.01
Glycated albumin quartile‡
<19.7% (%)			20 (15)	28 (17)	28 (17)	36 (21)	40 (24)	40 (24)	39 (23)	45 (27)	52 (31)	56 (33)	59 (35)
19.7%≥ and <22.0% (%)			27 (20)	40 (24)	52 (31)	49 (29)	43 (25)	42 (25)	43 (25)	45 (27)	42 (25)	39 (23)	47 (28)
22.0%≥ and <24.6% (%)			42 (31)	52 (31)	40 (24)	44 (26)	46 (27)	41 (24)	44 (26)	43 (25)	37 (22)	37 (22)	26 (16)
≥24.6% (%)			47 (35)	50 (29)	50 (29)	41 (24)	41 (24)	46 (27)	44 (26)	37 (22)	39 (23)	38 (22)	36 (21)		<0.01†
Mean ± standard deviation or n (%). National Glygohemoglobin Standardization Program, NGSP; the International Federation of Clinical Chemistry and Laboratory Medicine, IFCC.
*, yearly mean value for each patients; †, using the Chi-square test; ‡, Percentages in this column may not add up to exactly 100% because of rounding
