# Supplementary material for: Changes in antidiabetic prescription patterns and indicators of diabetic control among 200,000 patients over 13 years at a single institution in Japan
Source: Diabetol Metab Syndr. 2016 Nov 10;8:72. doi: 10.1186/s13098-016-0187-8 (PMC5103499; doi:10.1186/s13098-016-0187-8)
Supplement: Supplementary file 4 — Additional file 4: Table S4. Antidiabetic medication prescription data obtained in the retrospective cohort study. [file 13098_2016_187_MOESM4_ESM.xlsx]

## Sheet: Table 4
Table 4. Antidiabetic medication prescription data obtained in the retrospective cohort study
Year	2001	2002	2003	2004	2005	2006	2007	2008	2009	2010	2011	2012	2013	rs	p-value
n	170	170	170	170	170	170	170	170	170	170	170	170	170
Sulfonylureas(%)	78 (46)	78 (46)	70 (41)	69 (41)	63 (37)	61 (36)	61 (36)	62 (37)	62 (37)	67 (39)	65 (38)	65 (38)	59 (35)		0.02*
Glimepiride (n)	12	29	27	32	31	29	33	38	39	54	53	54	47
Glimepiride† (mg)	3 (2,5.625) [1,6]	3 (2,5.5) [1,6]	3 (2,6) [0.5,6]	3 (2,4.75) [1,6]	3 (2,4) [1,6]	3 (2,4.75) [1,6]	3 (1,4.5) [0.5,6]	2 (1,3) [0.5,6]	2 (1,3) [0.5,6]	1.875 (1,3) [0.5,6]	1 (1,2) [0.5,6]	1 (0.5,2) [0.5,6]	1 (0.5,2) [0.5,6]	-0.45	<0.01
Gliclazide (n)	31	25	17	14	12	12	11	11	9	9	9	8	9
Gliclazide† (mg)	40 (20,40) [20,80]	40 (20,50) [20,80]	40 (20,40) [20,80]	40 (35,60) [20,80]	50 (40,75) [20,80]	50 (40,75) [20,80]	40 (40,60) [20,80]	40 (40,60) [20,80]	40 (30,60) [20,80]	40 (30,60) [20,80]	40 (35,40) [20,40]	40 (22.5,40) [20,40]	40 (20,40) [20,40]	0.05	0.53
Glibenclamide (n)	48	39	27	26	21	20	18	17	14	12	5	5	4
Glibenclamide† (mg)	3.75 (2.5,7.5) [1.25,7.5]	3.75 (2.5,5) [1.25,7.5]	5 (2.5,5) [1.25,7.5]	4.375 (2.5,5) [1.25,7.5]	3.75 (2.5,5) [1.25,7.5]	3.4375 (2.5,5) [1.25,7.5]	3.4375 (2.5,5) [0.625,7.5]	3.125 (1.875,5) [0.625,7.5]	3.75 (2.1875,5) [0.625,7.5]	3.4375(2.5,5)[1.25,7.5]	2.5 (1.875,6.25) [1.25,7.5]	2.5 (1.875,5) [1.25,7.5]	1.875 (0.78125,3.4375) [0.625,3.75]	-0.13	0.04
Biguanide (%)	78 (46)	88 (52)	83 (49)	87 (52)	83 (49)	85 (50)	87 (51)	85 (50)	87 (51)	84 (49)	87 (51)	82 (48)	76 (45)		0.76*
Metformin (n)	77	88	83	87	83	85	87	85	87	84	87	82	76
Metformin† (mg)	750 (750,750) [375,750]	750 (750,750) [375,750]	750 (750,750) [500,750]	750 (750,750) [250,750]	750 (750,750) [250,750]	750 (750,750) [250,750]	750 (750,750) [250,750]	750 (750,750) [250,750]	750 (750,750) [250,1000]	750 (750,750) [250,1000]	750 (750,1000) [250,2250]	750 (750,1312.5) [250,2250]	750 (750,1500) [250,2250]	0.28	<0.01
Buformin (n)	1	0	0	0	0	0	0	0	0	0	0	0	0
Buformin† (mg)	100 (100,100) [100,100]
Thiazolidine (%)	5 (3)	10 (6)	15 (9)	26 (15)	35 (21)	48 (28)	65 (38)	73 (43)	80 (47)	83 (49)	84 (49)	59 (35)	48 (28)		<0.01*
Pioglitazone† (mg)	30 (30,30) [30,30]	30 (20.625,30) [15,30]	30 (15,30) [15,30]	15 (15,30) [15,30]	15 (15,30) [7.5,30]	15 (15,15) [7.5,30]	15 (15,30) [7.5,30]	15 (15,30) [7.5,45]	15 (15,30) [7.5,45]	15 (15,30) [7.5,45]	15 (15,30) [7.5,45]	15 (15,30) [7.5,45]	15 (15,30) [7.5,45]	0.06	0.16
α-glucosidase inhibitors (%)	54 (32)	59 (35)	60 (35)	58 (34)	56 (33)	59 (35)	58 (34)	59 (35)	62 (37)	60 (35)	58 (34)	53 (31)	43 (25)		0.30*
Voglibose (n)	43	49	52	51	50	53	52	51	54	52	51	45	37
Voglibose† (mg)	0.9 (0.6,0.9) [0.4,0.9]	0.6 (0.6,0.9) [0.2,0.9]	0.6 (0.6,0.9) [0.2,0.9]	0.6 (0.6,0.9) [0.2,0.9]	0.6 (0.6,0.9) [0.2,0.9]	0.6 (0.6,0.9) [0.2,0.9]	0.6 (0.6,0.9) [0.2,0.9]	0.9 (0.6,0.9) [0.2,0.9]	0.9 (0.6,0.9) [0.2,0.9]	0.9 (0.6,0.9) [0.2,0.9]	0.9 (0.9,0.9) [0.3,0.9]	0.9 (0.9,0.9) [0.2,0.9]	0.9 (0.6,0.9) [0.3,0.9]	0.26	<0.01
Acarbose (n)	11	10	8	7	6	6	7	8	8	8	8	9	8
Acarbose† (mg)	225 (150,300) [150,300]	300 (150,300) [150,300]	300 (162.5,300) [150,300]	300 (200,300) [150,300]	300 (187.5,300) [150,300]	300 (187.5,300) [150,300]	300 (150,300) [100,300]	250 (150,300) [100,300]	250 (156.25,300) [150,300]	250 (162.5,300) [150,300]	250 (162.5,300) [50,300]	200 (150,300) [50,300]	200 (162.5,300) [100,300]	-0.08	0.41
Meglitinides (%)	12 (7)	13 (8)	10 (6)	17 (10)	15 (9)	17 (10)	22 (13)	22 (13)	21 (12)	22 (13)	18 (11)	13 (8)	8 (5)		0.44*
Nateglinide (n)	12	13	10	17	15	16	20	20	19	19	13	10	6
Nateglinide† (mg)	270 (270,270) [270,270]	270 (270,270) [180,360]	270 (270,270) [270,270]	270 (225,270) [30,360]	270 (270,270) [60,270]	270 (270,270) [60,360]	270 (270,270) [60,360]	270 (270,270) [60,360]	270 (270,270) [60,360]	270 (180,270) [60,360]	240(150,270) [90,360]	225 (90,292.5) [90,360]	135 (90,225) [90,360]	-0.18	0.01
Mitiglinide (n)	0	0	0	0	1	1	2	2	2	3	5	3	2
Mitiglinide† (mg)					30 (30,30) [30,30]	30 (30,30) [30,30]	20 (10,30) [10,30]	20 (10,30) [10,30]	20 (10,30) [10,30]	30 (30,30) [30,30]	30 (30,30) [30,30]	30 (30,30) [30,30]	10 (10,10) [10,10]	-0.05	0.84
Dipeptidyl peptidase-4 inhibitors (%)	0(0)	0(0)	0(0)	0(0)	0(0)	0(0)	0(0)	0(0)	0(0)	1(1)	39 (23)	63 (37)	70 (41)		<0.01*
Sitagliptin (n)	0	0	0	0	0	0	0	0	0	1	36	51	52
Sitagliptin† (mg)										50 (50,50) [50,50]	31.25 (25,50) [25,50]	50 (25,50) [25,87.5]	50 (25,50) [25,100]	0.09	0.3
Alogliptin (n)	0	0	0	0	0	0	0	0	0	0	3	13	15
Alogliptin† (mg)											12.5 (12.5,12.5) [12.5,12.5]	12.5 (12.5,12.5) [6.25,25]	12.5 (12.5,12.5) [6.25,25]	0.02	0.91
Vildagliptin (n)	0	0	0	0	0	0	0	0	0	0	0	0	3
Vildagliptin† (mg)													100 (50,100) [50,100]
Insulins (%)	69 (41)	80 (47)	84 (49)	94 (55)	96 (57)	98 (58)	101 (59)	97 (57)	97 (57)	97 (57)	97 (57)	96 (57)	93 (55)		<0.01*
median (interquartile range)[range] or n (%)
*, according to the Cochran-Armitage trend test; †, yearly median daily dose for each patients.
